# Supplementary material for: Reproductive compensatory photosynthesis in a semi-arid rangeland bunchgrass
Source: Oecologia. 2023 Mar 2;201(3):625–35. doi: 10.1007/s00442-023-05341-w (PMC10039093; doi:10.1007/s00442-023-05341-w)
Supplement: Supplementary file 1 — Supplementary file1 (TXT 38 KB) [file 442_2023_5341_MOESM1_ESM.txt]

Plant	Culm	Head	Leaf	Day	Period	TopA	TopG	TopPSII	BotA	BotG	BotPSII	Loc	Area	Mass	SpMass	Column titles are:
1	1	clip	con	1	PreAnth	4.524151038	0.070141304	0.173716957	0.457355612	0.155623727	0.077107387	Top				Plant: Replicate crested wheatgrass plant number
1	2	con	clip	1	PreAnth	5.982608433	0.065455864	0.221881472	2.225686472	0.058023129	0.191092666	Top	1.385	77.164	557.1407942	Culm: Tagged flowering culm for seed head/flag leaf manipulation
1	3	con	con	1	PreAnth	5.760090901	0.075176682	0.195250344	4.773456761	0.08510175	0.197638129	Top	1.432	69.876	487.9608939	Head: Basal floret clipping treatment; con = unclipped, clip = clipped
1	4	clip	clip	1	PreAnth	4.871548531	0.068065307	0.203220914	2.840566847	0.153555154	0.050880401	Top	1.121	96.63	861.9982159	Leaf: Flag leaf removal treatment; con = unclipped, clip = flag leaf removed
2	1	con	con	1	PreAnth	3.727680067	0.051098489	0.209588439	0.17790607	0.041440503	0.181076119	Top	1.537	96.179	625.7579701	Day: Days after clipping
2	2	con	clip	1	PreAnth	4.987206792	0.090228833	0.196795627	1.578330667	0.061819572	0.200618353	Top	1.234	57.88	469.0437601	Period: Flowering phenological stage; PreAnth = Pre-anthesis, Anth = anthesis, PostAnth = post-anthesis
2	3	clip	con	1	PreAnth	6.684248804	0.087083188	0.210722612	0.492950112	0.127095327	0.06849436	Top	1.871	122.326	653.8001069	TopA = distal floret net photosynthetic assimilation rate (Anet; umol m-2 s-1)
2	4	clip	clip	1	PreAnth	5.243896455	0.060527193	0.192865805	-1.617796687	0.142108436	0.023785823	Top	1.218	70.475	578.6124795	TopG = distal floret stomatal conductance to water vapor (gs; mol m-2 s-1)
3	1	con	clip	1	PreAnth	-0.540220786	0.041925416	0.199493514	-1.383622773	0.033989363	0.186272986	Top	1.928	113.082	586.5248963	TopPSII = distal floret light-adapted PSII photochemical yield (fPSII; relative units)
3	2	clip	clip	1	PreAnth	1.268130402	0.052745441	0.198448972	1.285110768	0.077700142	0.083697069	Top	2.581	171.938	666.1681519	BotA = basal floret net photosynthetic assimilation rate (Anet; umol m-2 s-1)
3	3	clip	con	1	PreAnth	0.917498628	0.071240494	0.203401851	1.264372269	0.083427442	0.098607446	Top	2.95	182.089	617.2508475	BotG = basal floret stomatal conductance to water vapor (gs; mol m-2 s-1)
3	4	con	con	1	PreAnth	1.058531786	0.072499804	0.195362322	-1.28599976	0.048562097	0.168627025	Top	1.779	98.32	552.6700393	BotPSII = basal floret light-adapted PSII photochemical yield (fPSII; relative units)
4	1	con	clip	1	PreAnth	2.017458153	0.049969941	0.176504026	0.640525879	0.020731343	0.176657506	Top	1.26	78.602	623.8253968	Loc: seed-head location of aggregate biomass sample (Top = distal, Base = basal)
4	2	clip	con	1	PreAnth	4.707750315	0.061420177	0.201373436	2.141837306	0.103689638	0.094171915	Top	1.877	106.428	567.0111881	Area: total floret silhouette area (cm2)
4	3	clip	clip	1	PreAnth	4.292871558	0.072692351	0.173914061	0.416660241	0.083748246	0.065100083	Top	1.969	112.174	569.7003555	Mass: total floret mass (mg)
4	4	con	con	1	PreAnth	4.796742542	0.054427738	0.200054511	4.692782312	0.069720596	0.17679059	Top	1.336	94.706	708.8772455	SpMass: aggregate floret specific mass (g m-2)
5	1	con	clip	1	PreAnth	-0.411095173	0.049182449	0.190143262	-3.746917877	0.037990811	0.180722169	Top	1.543	85.34	553.0784187
5	2	clip	clip	1	PreAnth	-0.310570676	0.034407484	0.221281603	0.196653678	0.05954071	0.056227245	Top	2.333	132.27	566.9524218
5	3	clip	con	1	PreAnth	3.964781261	0.061575584	0.200354084	1.911624125	0.09685924	0.051733607	Top	1.793	95.034	530.0278862
5	4	con	con	1	PreAnth	1.530091566	0.055855194	0.188137984	-3.209834694	0.03846227	0.183184638	Top	1.773	89.156	502.8539199
6	1	clip	con	1	PreAnth	5.392146244	0.074616643	0.266114951	0.854223947	0.038283156	0.065100453	Top	1.84	109.27	593.8586957
6	2	clip	clip	1	PreAnth	5.439796091	0.076828997	0.245598566	4.052373733	0.131732036	0.118069	Top	1.932	111.206	575.6004141
6	3	con	clip	1	PreAnth	2.211919682	0.059142176	0.206229272	-1.156351421	0.034502749	0.178712068	Top	1.267	70.268	554.6014207
6	4	con	con	1	PreAnth	4.05681749	0.074652026	0.240232103	0.312827816	0.06965009	0.214026444	Top	1.581	87.018	550.398482
7	1	con	con	1	PreAnth	-1.362605517	0.049564037	0.196589137	-1.001944946	0.0259861	0.152791986	Top	1.618	83.628	516.8603214
7	2	clip	con	1	PreAnth	-0.518988896	0.028414314	0.213662244	2.30692305	0.146909999	0.099059001	Top	1.946	123.99	637.1531346
7	3	con	clip	1	PreAnth	0.996137125	0.049429128	0.194655996	-2.851914056	0.057191397	0.177870846	Top	1.566	74.04	472.7969349
7	4	clip	clip	1	PreAnth	0.65040513	0.04419539	0.257983715	3.365756266	0.121897956	0.105976392	Top	2.165	143.445	662.5635104
8	1	clip	con	1	PreAnth	0.351792844	0.095553828	0.228267188	0.664246698	0.079177499	0.069496799	Top	2.048	107.764	526.1914063
8	2	con	con	1	PreAnth	-1.738328222	0.041051327	0.195909319	-8.994438763	0.051006994	0.181428988	Top	1.685	89.054	528.5103858
8	3	clip	clip	1	PreAnth	-1.748333524	0.052821941	0.187458309	0.764176748	0.09387832	0.090307481	Top	1.973	100.905	511.4292955
8	4	con	clip	1	PreAnth	0.734698639	0.036580502	0.208927144	-1.85962703	0.042629897	0.177628523	Top	1.38	65.504	474.6666667
9	1	con	con	1	PreAnth	1.778569178	0.053821045	0.204636264	-0.11240337	0.043724483	0.155781443	Top	1.723	78.628	456.3435868
9	2	clip	clip	1	PreAnth	3.108262297	0.061081134	0.194879425	1.750267752	0.201516713	0.052605107	Top	2.126	103.339	486.0724365
9	3	clip	con	1	PreAnth	3.298139055	0.077992659	0.217619641	1.51674261	0.252324813	0.077054032	Top	2.292	115.986	506.0471204
9	4	con	clip	1	PreAnth	5.29501175	0.058208218	0.23228104	0.238416857	0.057438309	0.209758298	Top	1.557	67.856	435.8124599
10	1	con	clip	1	PreAnth	0.16474487	0.045272127	0.218276008	-2.296682756	0.034947686	0.181058687	Top	1.451	82.078	565.6650586
10	2	con	con	1	PreAnth	-0.525499801	0.018993742	0.247722918	-5.15971906	0.063945854	0.219381881	Top	1.264	63.596	503.1329114
10	3	clip	clip	1	PreAnth				0.457643349	0.090802937	0.030311998	Top
10	4	clip	con	1	PreAnth	0.531096666	0.0452711	0.24001756	2.872617195	0.089788938	0.122558029	Top	2.099	127.39	606.9080515
1	1	clip	con	2	PreAnth	8.218926011	0.100512509	0.19575522	5.262858461	0.178858246	0.125221273	Bot
1	2	con	clip	2	PreAnth	7.805597736	0.122571511	0.221744067	3.272628112	0.098086024	0.209191656	Bot	2.135	113.404	531.1662763
1	3	con	con	2	PreAnth	8.754114466	0.092753815	0.230712236	7.606181202	0.125258083	0.204077696	Bot	1.544	92.318	597.9145078
1	4	clip	clip	2	PreAnth	8.508396589	0.112698912	0.208665146	7.077409129	0.196908965	0.093313774	Bot	1.827	49.434	270.5747126
2	1	con	con	2	PreAnth	8.936090289	0.100192288	0.249157252	4.443077564	0.067835365	0.22317462	Bot	1.955	115.64	591.5089514
2	2	con	clip	2	PreAnth	15.25244182	0.190723559	0.255909668	7.857715084	0.112593723	0.209002389	Bot	1.677	89.354	532.8205128
2	3	clip	con	2	PreAnth	10.36482165	0.139170552	0.231524756	5.212192325	0.1837013	0.101860739	Bot	1.121	48.528	432.8991971
2	4	clip	clip	2	PreAnth	8.494160617	0.083395066	0.187863796	5.30698066	0.144394161	0.093491113	Bot	0.995	41.268	414.7537688
3	1	con	clip	2	PreAnth	4.192819501	0.124183173	0.198000375	0.046699067	0.073917181	0.184516395	Bot	2.743	171.998	627.0433832
3	2	clip	clip	2	PreAnth	7.785497291	0.172516741	0.211548424	6.414259937	0.160818109	0.123105715	Bot	0.839	42.02	500.8343266
3	3	clip	con	2	PreAnth	2.958973356	0.13070119	0.205145483	3.408348525	0.123336549	0.130745042	Bot	0.979	50.802	518.9172625
3	4	con	con	2	PreAnth	5.989247972	0.144814451	0.212649785	2.352620427	0.117206931	0.180875565	Bot	2.926	165.746	566.4593301
4	1	con	clip	2	PreAnth	6.895025405	0.097749308	0.192151106	4.362544288	0.087571195	0.169001872	Bot	2.461	138.67	563.4701341
4	2	clip	con	2	PreAnth	12.67991482	0.126989077	0.22861939	7.995652063	0.149081764	0.117970279	Bot	0.939	44.87	477.8487753
4	3	clip	clip	2	PreAnth	8.944356509	0.104771873	0.198995347	3.909814802	0.129313634	0.099259828	Bot	1.166	48.745	418.0531732
4	4	con	con	2	PreAnth	7.958118021	0.079743179	0.229667373	5.420655204	0.068154984	0.184508638	Bot	1.73	71.228	411.7225434
5	1	con	clip	2	PreAnth	3.510546465	0.082729692	0.190070724	0.524658367	0.067587726	0.178908451	Bot	2.335	136.28	583.640257
5	2	clip	clip	2	PreAnth	4.341889169	0.077325457	0.24491724	3.937723419	0.096765155	0.097942361	Bot	0.738	40.628	550.5149051
5	3	clip	con	2	PreAnth	10.05330212	0.115261279	0.238388905	4.02751026	0.132402986	0.0988016	Bot	0.945	47.285	500.3703704
5	4	con	con	2	PreAnth	4.739466023	0.075307702	0.216795698	-0.010667202	0.068637424	0.19857129	Bot	1.972	103.572	525.2129817
6	1	clip	con	2	PreAnth	7.985126405	0.090373887	0.288041298	3.541281236	0.089726767	0.146277455	Bot	0.825	40.764	494.1090909
6	2	clip	clip	2	PreAnth	7.933422638	0.101832887	0.269126045	5.872076671	0.111360121	0.13958269	Bot	0.91	42.38	465.7142857
6	3	con	clip	2	PreAnth	6.024499689	0.076457829	0.223056832	1.254284352	0.037668947	0.165270847	Bot	1.555	75.704	486.8424437
6	4	con	con	2	PreAnth	5.801953832	0.095643093	0.238300067	1.285054541	0.072408183	0.189685267	Bot	2.642	139.86	529.3716881
7	1	con	con	2	PreAnth	7.982016494	0.10485548	0.26118951	3.07807201	0.097344947	0.22544991	Bot	2.206	131.852	597.6971895
7	2	clip	con	2	PreAnth	9.433169336	0.117428886	0.299182231	6.126811442	0.145097305	0.144284271	Bot	1.236	60.036	485.7281553
7	3	con	clip	2	PreAnth	7.370477757	0.105746271	0.240714275	3.23614869	0.097475365	0.197245434	Bot	2.161	114.002	527.5428043
7	4	clip	clip	2	PreAnth	6.097420433	0.112197788	0.193338086	6.103267823	0.147893325	0.102694801	Bot	1.276	65.794	515.6269592
8	1	clip	con	2	PreAnth	4.777203676	0.121358598	0.246446106	2.672322938	0.11910655	0.078578061	Bot	0.896	35.42	395.3125
8	2	con	con	2	PreAnth	3.332830975	0.063569452	0.203058607	-4.575505471	0.045425631	0.177369346	Bot	2.28	130.33	571.622807
8	3	clip	clip	2	PreAnth	1.528547811	0.090365746	0.205255571	3.015420779	0.146532484	0.103268014	Bot	1.042	46.2	443.378119
8	4	con	clip	2	PreAnth	4.947444088	0.092469344	0.216714816	-3.118316354	0.050271595	0.169980672	Bot	1.783	91.35	512.3387549
9	1	con	con	2	PreAnth	7.478588673	0.100734636	0.237777088	0.958532898	0.040623201	0.165586183	Bot	2.462	128.89	523.5174655
9	2	clip	clip	2	PreAnth	7.728026721	0.146309811	0.225286102	5.807035341	0.21883359	0.084077963	Bot	1.016	44.604	439.015748
9	3	clip	con	2	PreAnth	11.73943625	0.16556188	0.258426909	6.955520186	0.257091701	0.11774874	Bot	1.035	47.15	455.5555556
9	4	con	clip	2	PreAnth	10.00909357	0.109128259	0.258488348	3.135403816	0.065203652	0.210368672	Bot	2.08	96.204	462.5192308
10	1	con	clip	2	PreAnth	9.892306614	0.123359929	0.290707889	0.820310756	0.090222262	0.24296709	Bot	1.797	108.664	604.6967168
10	2	con	con	2	PreAnth	1.861168869	0.116858491	0.216194245	-3.502070592	0.089877602	0.204786894	Bot	2.19	132.94	607.0319635
10	3	clip	clip	2	PreAnth				0.76895678	0.100390707	0.073065655	Bot	1.12	56.492	504.3928571
10	4	clip	con	2	PreAnth	7.043291364	0.108755446	0.269654712	5.303005607	0.118877794	0.121919676	Bot	0.682	39.892	584.9266862
1	1	clip	con	3	PreAnth	12.70156248	0.198261562	0.180145202	9.076013253	0.288065162	0.118825101
1	2	con	clip	3	PreAnth	15.44589594	0.223084449	0.21394071	10.87900195	0.190202278	0.166528543
1	3	con	con	3	PreAnth	16.25851176	0.216511673	0.202631074	14.2388638	0.198435169	0.195941669
1	4	clip	clip	3	PreAnth	14.88080126	0.233080338	0.183379354	9.224393483	0.278538147	0.081100945
2	1	con	con	3	PreAnth	13.07382438	0.165468239	0.227539742	9.093329803	0.11825456	0.197168422
2	2	con	clip	3	PreAnth	18.13237069	0.282540515	0.223491202	16.32075401	0.247993527	0.198590706
2	3	clip	con	3	PreAnth	17.93290855	0.274298218	0.229157704	7.287267457	0.243988269	0.111336375
2	4	clip	clip	3	PreAnth	13.95374247	0.18531062	0.207806628	8.341340289	0.355658944	0.092805684
3	1	con	clip	3	PreAnth	14.31341243	0.278836875	0.216582461	10.67560623	0.244061769	0.210775905
3	2	clip	clip	3	PreAnth	14.77949694	0.330494313	0.23210006	8.978679268	0.200862367	0.123428204
3	3	clip	con	3	PreAnth	13.36441561	0.276204393	0.207849723	5.138593827	0.146793072	0.128394181
3	4	con	con	3	PreAnth	10.94951242	0.217148352	0.205924829	7.027377009	0.196165301	0.189635061
4	1	con	clip	3	PreAnth	13.72509728	0.192003437	0.182548145	14.28105731	0.201775536	0.173181649
4	2	clip	con	3	PreAnth	18.74561984	0.222849403	0.222437856	8.820248939	0.214353818	0.107220459
4	3	clip	clip	3	PreAnth	16.00717666	0.237833717	0.207775477	7.862399127	0.200002676	0.136717451
4	4	con	con	3	PreAnth	13.52829154	0.141198194	0.245358488	10.59696904	0.13526555	0.201350494
5	1	con	clip	3	PreAnth	11.0540414	0.199456274	0.219658407	9.034991225	0.182078398	0.202220823
5	2	clip	clip	3	PreAnth	14.53386812	0.223098837	0.244080734	9.128050869	0.177548726	0.154763909
5	3	clip	con	3	PreAnth	14.00239536	0.167920126	0.231126292	6.336679643	0.168622563	0.100775613
5	4	con	con	3	PreAnth	11.99659175	0.187736271	0.201867461	9.355214067	0.152418832	0.194337262
6	1	clip	con	3	PreAnth	13.52877018	0.164246962	0.285316515	5.321107558	0.164528698	0.127740877
6	2	clip	clip	3	PreAnth	14.8165999	0.186673208	0.268048284	7.504770901	0.182565526	0.140746157
6	3	con	clip	3	PreAnth	12.10979383	0.180404856	0.252963716	4.565243996	0.083213039	0.195859205
6	4	con	con	3	PreAnth	12.55936191	0.159493104	0.245520553	10.74646971	0.157648364	0.192742468
7	1	con	con	3	PreAnth	10.42815976	0.128357294	0.237133484	7.978801831	0.13318343	0.207902429
7	2	clip	con	3	PreAnth	12.95844527	0.173134659	0.269020617	7.812571704	0.17132372	0.13773709
7	3	con	clip	3	PreAnth	10.98876445	0.143786287	0.240933491	9.321368397	0.175058945	0.230103218
7	4	clip	clip	3	PreAnth	12.20572373	0.196531031	0.21525549	8.258945501	0.207843831	0.12583584
8	1	clip	con	3	PreAnth	10.24344898	0.162991542	0.245700909	6.114508937	0.145997026	0.113515677
8	2	con	con	3	PreAnth	8.978579816	0.118567552	0.218180637	3.690000288	0.122050851	0.172877612
8	3	clip	clip	3	PreAnth	9.71951935	0.167698158	0.226980209	7.09600014	0.235604618	0.118531167
8	4	con	clip	3	PreAnth	12.71754022	0.156712995	0.221009671	6.33654857	0.116335883	0.195657289
9	1	con	con	3	PreAnth	8.86871787	0.118130595	0.218758359	5.790937096	0.118510042	0.194449705
9	2	clip	clip	3	PreAnth	11.41471508	0.168627962	0.232137434	6.206900973	0.267937028	0.113751362
9	3	clip	con	3	PreAnth	13.54596181	0.192474257	0.274291142	9.319841326	0.271362682	0.127464575
9	4	con	clip	3	PreAnth	9.826069843	0.107457238	0.27267568	10.58505692	0.154031218	0.238109655
10	1	con	clip	3	PreAnth	12.83310279	0.170105681	0.261915208	5.5048978	0.111225436	0.209682394
10	2	con	con	3	PreAnth	12.93952052	0.136731407	0.269635632	3.093033462	0.104588652	0.229614568
10	3	clip	clip	3	PreAnth				8.383550108	0.228987705	0.101259853
10	4	clip	con	3	PreAnth	14.78497059	0.175417105	0.279074627	11.62715156	0.158585993	0.104394394
1	1	clip	con	7	PreAnth	5.627831262	0.084625526	0.170938998	3.909944925	0.102214106	0.098541911
1	2	con	clip	7	PreAnth	9.087883855	0.100892489	0.198292657	6.969611384	0.108478697	0.178698789
1	3	con	con	7	PreAnth	7.554588429	0.091041368	0.169105058	7.219870008	0.12383345	0.174760692
1	4	clip	clip	7	PreAnth	5.229860687	0.080922999	0.166628553	6.756690633	0.179389809	0.076917333
2	1	con	con	7	PreAnth	5.449689544	0.083344204	0.190469239	1.931903149	0.062839635	0.166175856
2	2	con	clip	7	PreAnth	10.99378856	0.156335498	0.18216813	7.595198748	0.123279071	0.155463192
2	3	clip	con	7	PreAnth	9.923695613	0.112779567	0.18901168	7.042139882	0.202287442	0.114311016
2	4	clip	clip	7	PreAnth	6.588722327	0.085927868	0.158182433	6.169633511	0.270469834	0.095874047
3	1	con	clip	7	PreAnth	2.481862495	0.0706805	0.167458527	0.061795013	0.036623709	0.132407815
3	2	clip	clip	7	PreAnth	0.082621842	0.099782241	0.16669066	4.574352295	0.159665031	0.07820962
3	3	clip	con	7	PreAnth	3.345053099	0.10907065	0.178156097	2.30108679	0.073700701	0.102157684
3	4	con	con	7	PreAnth	0.314525152	0.074076724	0.150857758	-3.004049435	0.062977732	0.128557299
4	1	con	clip	7	PreAnth	7.079925334	0.088971296	0.183076931	4.410737898	0.069688489	0.150119159
4	2	clip	con	7	PreAnth	9.017657483	0.095936312	0.199874939	5.616175039	0.219587012	0.136168752
4	3	clip	clip	7	PreAnth	4.954813092	0.084295611	0.147459954	4.307566984	0.164644483	0.101118002
4	4	con	con	7	PreAnth	4.705427395	0.06343069	0.149298552	2.492275868	0.043908064	0.125294894
5	1	con	clip	7	PreAnth	2.475317493	0.051631724	0.179776197	2.12606958	0.063236994	0.180684556
5	2	clip	clip	7	PreAnth	2.894029641	0.084305072	0.189346754	1.407940976	0.1527717	0.134320205
5	3	clip	con	7	PreAnth	2.343750054	0.064732854	0.155635772	2.739925199	0.105953399	0.095486719
5	4	con	con	7	PreAnth	2.858155483	0.070300633	0.178568215	-0.837254062	0.045496292	0.162723409
6	1	clip	con	7	PreAnth	5.421721108	0.091032239	0.21044676	5.709774643	0.101140315	0.094379587
6	2	clip	clip	7	PreAnth	6.005528663	0.09942328	0.172379652	6.417458423	0.136884013	0.088790429
6	3	con	clip	7	PreAnth	5.727368277	0.094795274	0.183650501	2.27692031	0.059512178	0.17078485
6	4	con	con	7	PreAnth	4.742966822	0.068991713	0.179239159	3.964926279	0.072162809	0.169510735
7	1	con	con	7	PreAnth	2.947096983	0.071690195	0.154366514	-1.395841877	0.023803543	0.136490233
7	2	clip	con	7	PreAnth	5.986225759	0.06318273	0.263306609	6.128251809	0.152667034	0.148017636
7	3	con	clip	7	PreAnth	4.310668637	0.061114208	0.226817952	1.339514189	0.049900049	0.203644557
7	4	clip	clip	7	PreAnth	0.326249275	0.05485756	0.192405614	4.66505248	0.170923564	0.107668062
8	1	clip	con	7	PreAnth	3.848581228	0.098398634	0.190509121	0.923720367	0.137698803	0.097637386
8	2	con	con	7	PreAnth	2.23843078	0.051876917	0.164844728	-3.145529656	0.056106986	0.148719263
8	3	clip	clip	7	PreAnth	3.638967923	0.098753528	0.16761451	6.218589112	0.202225105	0.100283555
8	4	con	clip	7	PreAnth	6.799011434	0.099490904	0.17951598	1.165287882	0.046252805	0.135876132
9	1	con	con	7	PreAnth	4.65543651	0.097040785	0.180845213	-0.613624133	0.043307444	0.135706895
9	2	clip	clip	7	PreAnth	6.300579091	0.098547624	0.233568494	7.177218429	0.257467129	0.112621052
9	3	clip	con	7	PreAnth	4.776446804	0.106719325	0.238973618	8.422284319	0.281691003	0.14645635
9	4	con	clip	7	PreAnth	6.393553715	0.089693855	0.205900671	3.142726037	0.091495453	0.185932449
10	1	con	clip	7	PreAnth	5.000685546	0.104285443	0.211164806	-0.662032972	0.092210793	0.161044241
10	2	con	con	7	PreAnth	6.57801442	0.104161807	0.215116562	0.190638911	0.052203823	0.172051195
10	3	clip	clip	7	PreAnth				6.575383977	0.268093965	0.142557444
10	4	clip	con	7	PreAnth	2.890634611	0.076844769	0.243188367	7.185465188	0.201074658	0.128703383
1	1	clip	con	10	PreAnth	12.14514389	0.105430778	0.21953319	8.437450646	0.128097478	0.143560391
1	2	con	clip	10	PreAnth	12.68285926	0.12952186	0.196703049	11.54138558	0.146304959	0.1797384
1	3	con	con	10	PreAnth	12.32873877	0.142670916	0.179052997	13.42326316	0.183053348	0.157850874
1	4	clip	clip	10	PreAnth	11.96749896	0.142889583	0.21030678	11.31986252	0.15388406	0.129979086
2	1	con	con	10	PreAnth	10.27547113	0.099874767	0.196705595	6.638191164	0.067748507	0.178144732
2	2	con	clip	10	PreAnth	13.52212519	0.1605706	0.211007621	9.894576472	0.12063091	0.154293259
2	3	clip	con	10	PreAnth	12.77365946	0.124332634	0.224339205	9.916187605	0.174580644	0.144851583
2	4	clip	clip	10	PreAnth	7.758564708	0.079295147	0.159499793	9.266791273	0.20375071	0.117353259
3	1	con	clip	10	PreAnth	9.79192532	0.124570392	0.175445583	7.07059073	0.109244058	0.173398409
3	2	clip	clip	10	PreAnth	8.794898136	0.12024254	0.215159412	7.762596051	0.126428991	0.162287679
3	3	clip	con	10	PreAnth	8.385260252	0.13662214	0.190420396	5.515878599	0.101605323	0.140887701
3	4	con	con	10	PreAnth	6.963340782	0.108439362	0.180982412	5.000921447	0.102554487	0.161986643
4	1	con	clip	10	PreAnth	9.175338015	0.11292254	0.203601312	9.491994294	0.107124794	0.192161488
4	2	clip	con	10	PreAnth	10.62165642	0.110183116	0.193509492	7.655139964	0.140671451	0.145324247
4	3	clip	clip	10	PreAnth	8.727124514	0.115422761	0.19113147	7.603079464	0.153335119	0.136117877
4	4	con	con	10	PreAnth	9.958161589	0.087317638	0.190856084	8.58267077	0.08256514	0.194842308
5	1	con	clip	10	PreAnth	1.565117926	0.050190661	0.159944634	3.362948568	0.055181916	0.168936275
5	2	clip	clip	10	PreAnth	3.355280712	0.071322166	0.200648582	6.177181714	0.079091587	0.089227831
5	3	clip	con	10	PreAnth	-1.338668811	0.046304287	0.14543223	3.996691892	0.074728865	0.104441875
5	4	con	con	10	PreAnth	2.787862053	0.070701518	0.177405828	4.24663388	0.070855972	0.170690515
6	1	clip	con	10	PreAnth	5.935543963	0.066042307	0.216994941	6.63749298	0.115852442	0.147532089
6	2	clip	clip	10	PreAnth	7.568428778	0.092385273	0.205614051	7.390492064	0.096668075	0.153748959
6	3	con	clip	10	PreAnth	6.676831772	0.082936514	0.20734194	1.673964298	0.038898928	0.162146245
6	4	con	con	10	PreAnth	5.965794356	0.065221834	0.210797561	4.328649123	0.068720532	0.196582998
7	1	con	con	10	PreAnth	5.809474749	0.071187037	0.207454884	1.706694652	0.047621528	0.157940384
7	2	clip	con	10	PreAnth	7.401593522	0.07826772	0.235857748	7.190079629	0.117958651	0.173745995
7	3	con	clip	10	PreAnth	3.502243287	0.04524421	0.19087357	1.773481609	0.035229283	0.175674287
7	4	clip	clip	10	PreAnth	5.879639301	0.074738882	0.208086004	6.712435348	0.106241946	0.141484389
8	1	clip	con	10	PreAnth	5.021837495	0.085725522	0.178844826	5.145039309	0.102836841	0.093065624
8	2	con	con	10	PreAnth	5.405599237	0.067291404	0.147310709	1.748024375	0.035923816	0.117431014
8	3	clip	clip	10	PreAnth	4.449144329	0.089569437	0.147420357	6.497542326	0.116670609	0.094617315
8	4	con	clip	10	PreAnth	5.878520927	0.079619705	0.177048174	0.171385426	0.069730768	0.152023166
9	1	con	con	10	PreAnth	5.145221904	0.068555315	0.150440483	3.651420718	0.061285199	0.14819472
9	2	clip	clip	10	PreAnth	8.309115215	0.094934961	0.191366602	7.934016793	0.181353626	0.121765653
9	3	clip	con	10	PreAnth	9.17743084	0.098847354	0.209275951	9.535815639	0.175535321	0.139923434
9	4	con	clip	10	PreAnth	7.158863072	0.076157809	0.189435766	4.849848067	0.066134095	0.165217737
10	1	con	clip	10	PreAnth	5.134525582	0.084337348	0.212860753	0.555180711	0.088312393	0.176065175
10	2	con	con	10	PreAnth	8.172907352	0.112066214	0.204328453	2.098479658	0.090760651	0.191567119
10	3	clip	clip	10	PreAnth				10.31610095	0.170651557	0.174914224
10	4	clip	con	10	PreAnth	6.88629248	0.087120421	0.223173506	8.839858055	0.139200382	0.170510348
1	1	clip	con	14	Anth	7.305880528	0.113955681	0.134128235	8.496093607	0.104605983	0.108367975
1	2	con	clip	14	Anth	8.734355503	0.133814529	0.171193674	7.812369524	0.11998328	0.149496762
1	3	con	con	14	Anth	9.748239702	0.121405874	0.161680407	9.419683022	0.152815251	0.160920862
1	4	clip	clip	14	Anth	8.786722992	0.11371583	0.160212854	10.90094445	0.117602226	0.108852372
2	1	con	con	14	Anth	10.37286022	0.125434423	0.237510827	7.927620271	0.125357278	0.218419251
2	2	con	clip	14	Anth	13.57323636	0.188928373	0.213787971	12.17686499	0.165305705	0.177535673
2	3	clip	con	14	Anth	9.496050926	0.153445345	0.156655535	8.777606565	0.110462277	0.146280884
2	4	clip	clip	14	Anth	7.977865482	0.096812012	0.132813815	7.817305268	0.155464477	0.117331825
3	1	con	clip	14	Anth	11.34003311	0.151957001	0.254071946	8.709904796	0.170242453	0.221594965
3	2	clip	clip	14	Anth	3.038662298	0.141517317	0.188418512	6.287234782	0.075207902	0.143603624
3	3	clip	con	14	Anth	6.027404464	0.176505393	0.175718576	5.480419741	0.080702801	0.134226349
3	4	con	con	14	Anth	10.43369501	0.160754437	0.236960191	5.881084112	0.141705864	0.202154449
4	1	con	clip	14	Anth	8.715680654	0.122326256	0.174214635	11.2489993	0.144214211	0.165987969
4	2	clip	con	14	Anth	11.28279768	0.112748316	0.157765364	6.557271634	0.069437172	0.131910364
4	3	clip	clip	14	Anth	8.363753276	0.11099394	0.171815411	7.165680374	0.103938184	0.107506781
4	4	con	con	14	Anth	7.878311994	0.096786674	0.156188815	7.153352522	0.079371635	0.143216776
5	1	con	clip	14	Anth	4.083810295	0.070792591	0.151997456	7.045760343	0.09004784	0.162426763
5	2	clip	clip	14	Anth	7.169270277	0.096608613	0.200243636	8.679361058	0.10242557	0.106421972
5	3	clip	con	14	Anth	6.167262547	0.068355213	0.150115033	5.478372678	0.066240218	0.105800077
5	4	con	con	14	Anth	6.02736224	0.073372973	0.147544533	6.393850277	0.084385136	0.137855047
6	1	clip	con	14	Anth	3.814177081	0.080489454	0.158037955	5.945822784	0.071961616	0.116714436
6	2	clip	clip	14	Anth	8.312297017	0.105798591	0.188262073	6.631646454	0.086289966	0.111778558
6	3	con	clip	14	Anth	5.548673135	0.082006074	0.182893662	1.030519658	0.049526751	0.165461145
6	4	con	con	14	Anth	5.989959636	0.097320833	0.192422152	6.21884077	0.09671691	0.163283889
7	1	con	con	14	Anth	5.787156087	0.116717942	0.173425163	5.417185651	0.155008339	0.15610519
7	2	clip	con	14	Anth	4.93707563	0.123800329	0.164076563	7.401288485	0.070209389	0.154897744
7	3	con	clip	14	Anth	6.739788411	0.098496469	0.211339202	3.624214664	0.117731313	0.189842416
7	4	clip	clip	14	Anth	6.180729537	0.147034758	0.203129887	8.256258423	0.091560266	0.134574682
8	1	clip	con	14	Anth	10.03898059	0.129858441	0.185511391	6.338643122	0.08850143	0.10379013
8	2	con	con	14	Anth	6.133544776	0.094348958	0.167245687	5.210618504	0.095780298	0.156757078
8	3	clip	clip	14	Anth	9.779149724	0.153743581	0.17650625	8.896016656	0.157501165	0.106012585
8	4	con	clip	14	Anth	10.62639805	0.119438729	0.140945198	8.947915224	0.132669243	0.156375256
9	1	con	con	14	Anth	8.249416418	0.149017474	0.174413912	9.294102756	0.141041454	0.166755758
9	2	clip	clip	14	Anth	14.60545733	0.164316426	0.237989812	9.685033384	0.143950783	0.143152494
9	3	clip	con	14	Anth	13.15231326	0.213009968	0.233443831	13.19852874	0.187698221	0.188130715
9	4	con	clip	14	Anth	8.282469462	0.141480252	0.17798064	5.520896558	0.143148567	0.175856227
10	1	con	clip	14	Anth	13.328544	0.190619473	0.210775858	9.810032751	0.177699344	0.195922026
10	2	con	con	14	Anth	13.24175624	0.207700006	0.19773669	11.42615897	0.260772047	0.200599563
10	3	clip	clip	14	Anth				12.87147332	0.202754253	0.151699242
10	4	clip	con	14	Anth	10.05130627	0.192227281	0.183859083	11.15728554	0.19062422	0.157143203
1	1	clip	con	17	PostAnth
1	2	con	clip	17	PostAnth	8.404426903	0.10053694	0.140893044	8.334608565	0.124659454	0.128342607
1	3	con	con	17	PostAnth	10.24398374	0.102572121	0.157525451	12.15219748	0.163893137	0.154456556
1	4	clip	clip	17	PostAnth	9.611639166	0.097824634	0.155286439	9.791165723	0.104078881	0.123214908
2	1	con	con	17	PostAnth	6.816831805	0.104291042	0.180930817	5.907354221	0.080035059	0.165950194
2	2	con	clip	17	PostAnth	13.71095987	0.166389484	0.18705798	11.91044831	0.148994559	0.158972833
2	3	clip	con	17	PostAnth	9.963604367	0.11071903	0.186653343	7.340916411	0.11371391	0.183974196
2	4	clip	clip	17	PostAnth	6.653670935	0.072305751	0.143286515	6.707119917	0.128394014	0.125141945
3	1	con	clip	17	PostAnth	9.308194752	0.141812929	0.181096564	7.204964121	0.163184445	0.149893025
3	2	clip	clip	17	PostAnth	6.18380319	0.150123343	0.16462208	6.566439429	0.08799741	0.142318401
3	3	clip	con	17	PostAnth	9.744744718	0.153724406	0.179769684	7.24407411	0.111873174	0.154069872
3	4	con	con	17	PostAnth	10.47303786	0.139663937	0.227286692	4.526056792	0.123884319	0.192800123
4	1	con	clip	17	PostAnth	7.825712018	0.083600411	0.172742505	8.43460803	0.091696043	0.149740444
4	2	clip	con	17	PostAnth	9.655540417	0.093905907	0.14514275	6.359123914	0.069843268	0.133863438
4	3	clip	clip	17	PostAnth	9.626479042	0.104762619	0.178951802	5.762151513	0.083231907	0.142953018
4	4	con	con	17	PostAnth	6.952418625	0.078809973	0.152070447	6.675246376	0.06782597	0.121264629
5	1	con	clip	17	PostAnth	4.548012027	0.058839253	0.145725273	5.399641561	0.066040806	0.141889484
5	2	clip	clip	17	PostAnth	7.636371612	0.093065561	0.163297057	7.201823973	0.078986099	0.110180642
5	3	clip	con	17	PostAnth	4.501889314	0.06128647	0.112392898	3.547217724	0.053205934	0.11532932
5	4	con	con	17	PostAnth	5.455531939	0.06978459	0.135467497	4.626453492	0.062752101	0.119734738
6	1	clip	con	17	PostAnth	8.471608316	0.082044398	0.22735903	7.12315979	0.064558052	0.177082416
6	2	clip	clip	17	PostAnth	8.351914228	0.08774462	0.189677513	6.912194673	0.063278576	0.139429581
6	3	con	clip	17	PostAnth	7.237031621	0.094950601	0.170464221	4.845958096	0.08219538	0.180806946
6	4	con	con	17	PostAnth	7.925360561	0.087533766	0.184613575	8.4301734	0.10858386	0.167803287
7	1	con	con	17	PostAnth	6.719384715	0.095515604	0.175365185	1.81818071	0.066779572	0.132903805
7	2	clip	con	17	PostAnth	11.54645949	0.107591682	0.247365524	7.25115311	0.066915816	0.184836817
7	3	con	clip	17	PostAnth	7.767206796	0.080010306	0.189121097	3.958243812	0.073338713	0.144020277
7	4	clip	clip	17	PostAnth	10.12205269	0.10730422	0.226067279	6.682221218	0.06485631	0.143975456
8	1	clip	con	17	PostAnth	11.3267072	0.118866923	0.170036833	6.031517346	0.075293095	0.085184599
8	2	con	con	17	PostAnth	6.710829577	0.081674756	0.144908283	7.915197844	0.103878137	0.145466186
8	3	clip	clip	17	PostAnth	11.26609113	0.1314608	0.163392275	7.373100452	0.124672164	0.102632181
8	4	con	clip	17	PostAnth	9.984512408	0.111767453	0.162095079	6.298182087	0.088267777	0.113916974
9	1	con	con	17	PostAnth	6.980830694	0.084746915	0.134254715	5.93703932	0.103414328	0.117977076
9	2	clip	clip	17	PostAnth	11.81255839	0.135305141	0.184028026	9.469881486	0.136405084	0.134878979
9	3	clip	con	17	PostAnth	12.68954886	0.167809175	0.196808859	12.33935256	0.157169491	0.157297819
9	4	con	clip	17	PostAnth	7.903824953	0.095347689	0.150899306	8.180550784	0.106247786	0.160688057
10	1	con	clip	17	PostAnth	9.392264742	0.108154561	0.17699483	9.016789804	0.125579404	0.153444369
10	2	con	con	17	PostAnth	13.08973013	0.160719844	0.19168559	9.456336581	0.149493143	0.158263375
10	3	clip	clip	17	PostAnth				8.461223955	0.123231788	0.170951066
10	4	clip	con	17	PostAnth	13.8738544	0.133963553	0.259285925	12.28474424	0.150150065	0.132939961
1	1	clip	con	21	PostAnth
1	2	con	clip	21	PostAnth	10.00117878	0.122914362	0.109489122	10.73433992	0.138366075	0.107366497
1	3	con	con	21	PostAnth	7.25989355	0.086226724	0.123741383	11.4432681	0.148936329	0.107039408
1	4	clip	clip	21	PostAnth	8.454548765	0.097916245	0.117667838	5.16454787	0.124036844	0.089213091
2	1	con	con	21	PostAnth	3.651784705	0.073253287	0.176102923
2	2	con	clip	21	PostAnth	14.06305919	0.17638128	0.152927611	15.30876912	0.179845363	0.144783177
2	3	clip	con	21	PostAnth	11.53289544	0.140343853	0.137551497	7.028099828	0.151629393	0.130224214
2	4	clip	clip	21	PostAnth	7.659742852	0.096457953	0.122169961	8.649731248	0.192613007	0.092481049
3	1	con	clip	21	PostAnth	14.01358856	0.164789203	0.173648067	11.39095214	0.171614422	0.149687874
3	2	clip	clip	21	PostAnth	16.18693506	0.214227987	0.200700943	7.221843717	0.111666563	0.163549237
3	3	clip	con	21	PostAnth	12.99043599	0.173764169	0.158179055	6.582567547	0.105239859	0.115614969
3	4	con	con	21	PostAnth	11.16174967	0.126843575	0.174279023	9.971674949	0.181087484	0.143365833
4	1	con	clip	21	PostAnth	5.37438195	0.06213589	0.156639093	6.6917851	0.074406503	0.147292293
4	2	clip	con	21	PostAnth	6.883548401	0.076491421	0.152688819	3.55761518	0.075954099	0.123572914
4	3	clip	clip	21	PostAnth	8.131052877	0.086925639	0.194481586	6.160428605	0.125668923	0.11436517
4	4	con	con	21	PostAnth	5.376556765	0.061870133	0.141542564	5.351544476	0.068320765	0.129941443
5	1	con	clip	21	PostAnth	3.225138206	0.044461834	0.145965693	3.092627493	0.045602643	0.133969293
5	2	clip	clip	21	PostAnth	8.566924285	0.093543951	0.182106501	6.806322437	0.064165135	0.122121553
5	3	clip	con	21	PostAnth	4.122357118	0.056210442	0.127382143	2.751266409	0.041390551	0.099853757
5	4	con	con	21	PostAnth	6.152593285	0.069970367	0.150663387	3.790470576	0.064546071	0.118600986
6	1	clip	con	21	PostAnth	7.324437519	0.080793317	0.189781546	5.98866018	0.104016523	0.149588116
6	2	clip	clip	21	PostAnth	8.597329881	0.09866323	0.186264774	7.828463635	0.081622674	0.160741287
6	3	con	clip	21	PostAnth	4.426190796	0.052920724	0.207035998	4.024927405	0.061104379	0.176642669
6	4	con	con	21	PostAnth	6.411036134	0.076450566	0.185326008	8.050000815	0.093748329	0.164772993
7	1	con	con	21	PostAnth	5.058996225	0.085963207	0.147787825	2.089886993	0.07209737	0.147141792
7	2	clip	con	21	PostAnth	7.878754756	0.068628648	0.225296515	5.292236426	0.054771714	0.172475563
7	3	con	clip	21	PostAnth	4.35612163	0.051028805	0.154941938	3.116765109	0.070506731	0.118866569
7	4	clip	clip	21	PostAnth	8.208210359	0.093317558	0.217833626	7.023151599	0.090737308	0.143473126
8	1	clip	con	21	PostAnth	9.988275386	0.118851172	0.156564372	6.531640255	0.115907847	0.094885064
8	2	con	con	21	PostAnth	7.368499098	0.083353342	0.174872235	5.642671632	0.086839828	0.126542058
8	3	clip	clip	21	PostAnth	11.87013761	0.135585634	0.177774712	9.424607362	0.137224072	0.136592393
8	4	con	clip	21	PostAnth	10.84904595	0.130300886	0.174401753	6.442612643	0.098924185	0.132000067
9	1	con	con	21	PostAnth	8.704223098	0.095739542	0.14424255	8.244769194	0.091937207	0.132994588
9	2	clip	clip	21	PostAnth	13.43653529	0.128618745	0.192271608	8.651568077	0.130848942	0.138472433
9	3	clip	con	21	PostAnth	13.18895212	0.142564591	0.196658148	9.26314243	0.14577745	0.147131301
9	4	con	clip	21	PostAnth	9.998058381	0.113334168	0.174198975	8.175191136	0.097975579	0.150279056
10	1	con	clip	21	PostAnth	7.262726718	0.082461769	0.155335277	5.431161818	0.081921003	0.131445748
10	2	con	con	21	PostAnth	7.929070381	0.07234366	0.173949626	5.20254082	0.088533412	0.140898473
10	3	clip	clip	21	PostAnth				6.721633384	0.122090876	0.111224276
10	4	clip	con	21	PostAnth	9.282825743	0.105123791	0.183534431	4.566284302	0.070443141	0.131989106
1	1	clip	con	24	PostAnth
1	2	con	clip	24	PostAnth	5.531332652	0.049059654	0.138383223	3.762696389	0.044171709	0.09967621
1	3	con	con	24	PostAnth	7.299144267	0.078884935	0.168194837	8.275647873	0.111178754	0.139248133
1	4	clip	clip	24	PostAnth	7.238511977	0.078455017	0.126934595	6.56408537	0.087554227	0.135210208
2	1	con	con	24	PostAnth	8.768101826	0.10095331	0.135784797	6.472800956	0.082321706	0.109075214
2	2	con	clip	24	PostAnth	12.53698845	0.140311004	0.170802062	10.56795809	0.116115157	0.161172347
2	3	clip	con	24	PostAnth	9.465973619	0.115494068	0.158008521	6.250717294	0.104953348	0.182956766
2	4	clip	clip	24	PostAnth	6.8187943	0.084178022	0.132271264	5.605548949	0.118450978	0.133948204
3	1	con	clip	24	PostAnth	10.7378711	0.150452202	0.160764014	12.51257875	0.172211741	0.162393789
3	2	clip	clip	24	PostAnth	10.96363683	0.166800159	0.181515478	6.393311107	0.078539172	0.142491971
3	3	clip	con	24	PostAnth	11.43291812	0.15202009	0.175350473	6.375349651	0.080913664	0.151087424
3	4	con	con	24	PostAnth	9.856707039	0.127302588	0.161484651	8.596373614	0.132847324	0.133588434
4	1	con	clip	24	PostAnth	5.22953796	0.070443345	0.136235721	5.888311569	0.067600929	0.139260693
4	2	clip	con	24	PostAnth	6.749779232	0.076109643	0.135921655	3.515188327	0.054008037	0.094322411
4	3	clip	clip	24	PostAnth	6.724933337	0.072991805	0.124137018	3.219728239	0.057883804	0.095452169
4	4	con	con	24	PostAnth	5.763348913	0.068979308	0.117105929	5.131938722	0.065255437	0.114853292
5	1	con	clip	24	PostAnth	4.615167986	0.053468494	0.123037997	3.455163374	0.045362874	0.111887005
5	2	clip	clip	24	PostAnth	9.003246865	0.097956806	0.134222232	6.291816681	0.083977209	0.095760538
5	3	clip	con	24	PostAnth	5.028330111	0.055230248	0.104723661	2.518577444	0.033844169	0.070495473
5	4	con	con	24	PostAnth	7.15669392	0.074302465	0.113882234	4.851856184	0.066884771	0.092982065
6	1	clip	con	24	PostAnth	5.852713107	0.07679111	0.164386828	5.666404349	0.058408632	0.103105139
6	2	clip	clip	24	PostAnth	6.618909715	0.072155608	0.161091723	4.708233856	0.040265777	0.131461693
6	3	con	clip	24	PostAnth	6.137213505	0.073741661	0.149126932	2.305708718	0.04324833	0.10912644
6	4	con	con	24	PostAnth	8.044338483	0.095038982	0.168478503	7.384801387	0.086763794	0.154824733
7	1	con	con	24	PostAnth	4.944709666	0.057257485	0.16460737	3.640505358	0.065308971	0.117927364
7	2	clip	con	24	PostAnth	9.428203405	0.083921382	0.241035293	5.810806306	0.053918009	0.178297763
7	3	con	clip	24	PostAnth	6.818227157	0.075424154	0.171044723	5.879489554	0.07459528	0.140399703
7	4	clip	clip	24	PostAnth	9.915835004	0.097562899	0.230291095	6.750439044	0.076195694	0.153678366
8	1	clip	con	24	PostAnth	9.398322655	0.108819351	0.139935021	4.168935663	0.056493276	0.079293409
8	2	con	con	24	PostAnth	7.206930281	0.075419355	0.133565875	6.864816282	0.07163706	0.132037784
8	3	clip	clip	24	PostAnth	11.4900158	0.123352553	0.15013123	8.413971033	0.101050038	0.124591611
8	4	con	clip	24	PostAnth	10.36333615	0.111993373	0.1331013	7.279291935	0.092857867	0.124907847
9	1	con	con	24	PostAnth	8.095361279	0.084580998	0.132205115	6.389770105	0.064057379	0.098350153
9	2	clip	clip	24	PostAnth	10.86173529	0.116135746	0.170812196	6.958239696	0.113630191	0.089261325
9	3	clip	con	24	PostAnth	13.36523072	0.134735407	0.169321945	8.411692659	0.115521434	0.140976371
9	4	con	clip	24	PostAnth	9.083222778	0.101573138	0.119387828	8.508810419	0.090071562	0.123064269
10	1	con	clip	24	PostAnth	8.912454323	0.105333454	0.153098479	8.620428528	0.119991974	0.148184638
10	2	con	con	24	PostAnth	11.81684178	0.116408497	0.174522636	10.51524584	0.132734048	0.149144878
10	3	clip	clip	24	PostAnth				9.052344569	0.108852191	0.161421993
10	4	clip	con	24	PostAnth	13.6781166	0.165243036	0.199225561	8.84713906	0.180495507	0.102962849
